# Supplementary material for: Clinical and genetic characteristics of Chinese patients with congenital cranial dysinnervation disorders
Source: Orphanet J Rare Dis. 2022 Dec 9;17:431. doi: 10.1186/s13023-022-02582-5 (PMC9733177; doi:10.1186/s13023-022-02582-5)
Supplement: Supplementary file 1 — Additional file 1. Clinical and genetic data of 122 CCDDs patients. Description of data: The table presents detailed data of 122 patients with CCDDs, including the results of ophthalmic and physical examinations, neuroimaging findings and genetic test results. [file 13023_2022_2582_MOESM1_ESM.xlsx]

## Sheet: Sheet1
ID	Relationship	Genetic findings				Family history	Gender/Visiting Age	LogMAR（R/L）	Ptosis	Ocular alignment	Restriction of ocular movement		Palpebral fissure（R/L）	Other Eye Diseases	Brain malformations (MRI)	Kallmann's syndrome	Cyclic vomiting	Hearing loss	Limb and trunk anomalies	Delayed developmental milestones	Intellectual disability	Autism	Congenital heart disease	Orofacial malformations	Intrauterine environmental factors
		Gene	cDNA variations	AA change	De novo mutation						Vertical	Horizontal
Congenital Fibrosis of Extraocular Muscles
C1-1	Father	KIF21A	c.2860C＞T	R954W	NO	+	M/50y	-/0.3	Bilateral	Orthophoria	Bilateral	Bilateral	-/4mm	-	NA	-	-	-	-	-	-	-	-	-	NA
C1-2	Sister						F/24y	0.49/0.92	Bilateral	Hypotropia	Bilateral	Bilateral	7/9mm	Nebula	CN3,CN6	-	-	-	-	-	-	-	-	-	NA
C1-3	Sister						F/22y	0.4/0.9	Left	Hypotropia	Bilateral	Bilateral	8/8mm	Nebula	CN3,CN6	-	-	-	-	-	-	-	-	-	NA
C1-4	Proband						F/18y	0.8/0.6	Bilateral	Exotropia,Hypotropia	Bilateral	Bilateral	7/6mm	Nebula	CN3,CN6	-	-	-	-	-	-	-	-	-	NA
C2-1	Proband	KIF21A	c.2860C＞T	R954W	NO	+	F/30y	NA	Bilateral	Hypotropia	Bilateral	-	NA	-	NA	-	-	-	-	-	-	-	-	-	NA
C2-2	Daughter						F/3y	NA	Bilateral	NA	NA	NA	NA	-	NA	-	-	-	-	-	-	-	-	-	NA
C3	Proband	KIF21A	c.2860C＞T	R954W	YES	-	M/16y	0.1/0.4	Bilateral	Esotropia,Hypotropia	Bilateral	-	NA	Nebula	CN3	-	-	-	Congenital contractures	-	-	-	-	-	NA
C4-1	Proband	KIF21A	c.2860C＞T	R954W	NO	+	F/24y	0.4/1.0	Bilateral	Hypotropia	Bilateral	Bilateral	3/2mm	Corneal opacity	NA	-	-	-	-	-	-	-	-	-	NA
C4-2	Son						M/5y	1.0/1.0	Bilateral	Hypotropia	NA	NA	NA	Corneal opacity	NA	-	-	-	-	-	-	-	-	-	NA
C5	Proband	TUBB3	c.784C＞T	R262C	YES	-	F/3y	NA	Bilateral	Exotropia,Hypotropia	Bilateral	Bilateral	4/4mm	-	CN3,CN6	-	-	-	-	-	-	-	-	-	NA
C6	Proband	TUBB3	c.1138C＞T	R380C	YES	-	M/10y	0.7/0.4	Bilateral	Exotropia,Hypotropia	Bilateral	-	NA	-	CN3,CC, AC,Thalamus,Basal ganglia,Cerebral ventricle,Brainstem,Cerebellum	-	-	-	Impared gait,hypotonia,Chest wall malformation	+	+	-	-	-	NA
C7	Proband	KIF21A	c.2861G＞A	R954Q	NA	-	F/21	0.0/1.3	Bilateral	Orthophoria	Bilateral	Left	10/7mm	Nystagmus	CN3,CN6	-	-	-	-	-	-	-	-	-	NA
C8	Proband	-	-	-	-	-	M/2y	NA	Bilateral	Exotropia,Hypotropia	Bilateral	Bilateral	3/5mm	-	CN3	-	-	-	-	-	-	-	-	-	NA
C9-1	Mother	TUBB3	c. 232T＞A	S78T	NO	+	F/29y	NA	Bilateral	Orthophoria	Bilateral	-	NA	-	NA	-	-	-	-	-	-	-	-	-	NA
C9-2	Proband						M/3y	0.0/0.1	Right	Esotropia,Hypotropia	Right	-	3/10mm	Nystagmus	CN3	-	-	-	-	-	-	-	-	-	NA
C10-1	Proband	KIF21A	c.2860C＞T	R954W	NO	+	F/41y	0.4/0.8	Bilateral	Exotropia,Hypotropia	Bilateral	Normal	NA	Nystagmus	CN3	-	-	-	-	-	-	-	-	-	NA
C10-2	Daughter						F/15y	0.2/0.2	Bilateral	Exotropia,Hypotropia	Bilateral	Normal	NA	Nystagmus	NA	-	-	-	-	-	-	-	-	-	NA
C12	Proband	KIF21A	c.2860C＞T	R954W	NO	+	F/24y	0.4/0.5	Bilateral	Exotropia,Hypotropia	Bilateral	Bilateral	3/2mm	-	NA	-	-	-	-	-	-	-	-	-	NA
C14-1	Mother	TUBB3	c.784C＞T	R262C	NO	+	F/36y	NA	Bilateral	Exotropia,Hypotropia	Bilateral	Right	NA	Nystagmus	NA	-	-	-	-	-	-	-	-	-	NA
C14-2	Proband						M/5y	0.5/1.3	Left	Exotropia,Hypotropia	Bilateral	Left	NA	-	CN3	-	-	-	-	-	-	-	-	-	NA
C14-3	Proband						M/5y	0.7/1.3	Left	Exotropia,Hypotropia	Bilateral	Left	NA	-	CN3	-	-	-	-	-	-	-	-	-	NA
C15	Proband	KIF21A	c.2860C＞T	R954W	NO	+	F/29y	1.0/0.3	Bilateral	Esotropia,Hypotropia	Bilateral	Right	3/4mm	Filamentary keratitis	CN3,CN6	-	-	-	-	-	-	-	-	-	NA
C16	Proband	KIF21A	c.2860C＞T	R954W	NO	+	M/33y	0.3/0.2	Bilateral	Exotropia,Hypotropia	Bilateral	Bilateral	NA	Nystagmus	CN3	-	-	-	-	-	-	-	-	-	NA
C17	Proband	KIF21A	c.2860C＞T	R954W	NA	-	M/8y	0.3/0.4	Bilateral	Exotropia,Hypotropia	Bilateral	Bilateral	4/4mm	Corneal pannus	CN3,CN6	-	-	-	-	-	-	-	-	-	NA
C18	Proband	KIF21A	c.2860C＞T	R954W	YES	-	M/2y	NA	Bilateral	Hypotropia	Bilateral	Bilateral	4/5mm	Nebula	NA	-	-	-	-	-	-	-	-	-	NA
C19-1	Grandpa	TUBB3	c.784C＞T	R262C	NO	+	M/54y	NA	Bilateral	Hypotropia	Bilateral	-	NA	-	NA	-	-	-	-	-	-	-	-	-	NA
C19-2	Aunt						F/20y	0.2/1.0	Bilateral	Exotropia,Hypotropia	Bilateral	Left	6/4mm	-	NA	-	-	-	-	-	-	-	-	-	NA
C19-3	uncle						M/26y	0.1/0.7	Bilateral	Exotropia,Hypotropia	Bilateral	Bilateral	6/3mm	-	NA	-	-	-	-	-	-	-	-	-	NA
C19-4	Proband						M/3y	NA	Bilateral	Exotropia,Hypotropia	Bilateral	Bilateral	3/2mm	-	CN3	-	-	-	-	-	-	-	-	-	NA
C19-5	Cousin						M/5m	NA	Bilateral	Exotropia,Hypotropia	Bilateral	-	NA	Nystagmus	NA	-	-	-	-	-	-	-	-	-	NA
C20	Proband	-	-	-	-	-	M/44y	0.2/1.0	Bilateral	Exotropia	Bilateral	Bilateral	NA	-	CN3	-	-	-	-	-	-	-	-	-	NA
C21	Proband	TUBB3	c.1228G＞A	E410K	YES	-	M/11y	1.0/0.4	Bilateral	Exotropia,Hypotropia	Bilateral	Bilateral	5/5mm	Exposure keratitis	OBS,CN3,7,CC, AC, Cerebral ventricle	+	-	-	-	-	+	-	-	+	NA
C22-1	Grandpa	CHN1	c.2860C＞T	R954W	NO	+	M/60y	NA	Right	Exotropia,Hypotropia	Bilateral	Bilateral	NA	-	NA	-	-	-	-	-	-	-	-	-	NA
C22-2	Father						M/37y	NA	Bilateral	Esotropia,Hypotropia	Bilateral	Bilateral	NA	Filamentary keratitis,Corneal pannus	NA	-	-	-	-	-	-	-	-	-	NA
C22-3	Proband						M/5y	NA	Bilateral	Esotropia,Hypotropia	Bilateral	-	NA	Nystagmus	NA	-	-	-	-	-	-	-	-	-	NA
C23	Proband	KIF21A	c.2860C＞T	R954W	NO	+	F/27y	0.2/0.0	Bilateral	Hypotropia	Bilateral	-	NA	Nystagmus	CN3	-	-	-	-	-	-	-	-	-	NA
C24	Proband	KIF21A	c.2860C＞T	R954W	NO	+	M/33y	0.4/1.2	Left	Exotropia,Hypotropia	Bilateral	Left	10/3mm	Nystagmus	CN3,CN6	-	-	-	-	-	-	-	-	-	NA
C25	Proband	-	-	-	-	-	F/4y	0.3/0.0	-	Hypotropia	Right	-	10/10mm		CN3	-	-	-	-	-	-	-	-	-	NA
C27	Proband	KIF21A	c.2861G＞A	R954Q	NA	-	F/26y	0.2/1.0	Bilateral	Exotropia,Hypotropia	Bilateral	Bilateral	4/5mm	Nystagmus	CN3,CN6	-	-	-	-	-	-	-	-	-	NA
C28	Proband	KIF21A	c.2860C＞T	R954W	NO	+	M/2y	NA	Bilateral	Hypotropia	Bilateral	-	4/4mm	-	CN3	-	-	-	-	-	-	-	-	-	NA
C29-1	Father	KIF21A	c.2860C＞T	R954W	NO	+	M/28y	NA	Bilateral	Hypotropia	Bilateral	-	2/2mm	-	NA	-	-	-	-	-	-	-	-	-	NA
C29-2	Proband						M/4y	0.6/0.7	Bilateral	Hypotropia	Bilateral	Left	6/6mm	-	CN3,CN6	-	-	-	-	-	-	-	-	-	NA
C30	Proband	-	-	-	NA	-	F/23y	1.0/0.4	right	Exotropia,Hypotropia	Right	-	NA	-	CN3	-	-	-	-	-	-	-	-	-	NA
C31	Proband	TUBB3	c.784C＞T	R262C	YES	-	F/14y	0.1/0.1	Bilateral	Esotropia,Hypotropia	Bilateral	-	NA	Nystagmus	CN3	-	-	-	-	-	-	-	-	-	NA
C32	Proband	TUBB3	c.1228G＞A	E410K	YES	-	F/19y	0.3/0.3	Bilateral	Exotropia	Bilateral	Bilateral	6/6mm	Exposure keratitis	OBS,CN3,7,CC, AC, Cerebral ventricle	+	-	-	Impared gait,hypotonia	+	+	-	-	+	NA
C33-1	Father	KIF21A	c.2860C＞T	R954W	NO	+	M/46y	NA	Bilateral	Hypotropia	Bilateral	Bilateral	NA	Nystagmus	NA	-	-	-	-	-	-	-	-	-	NA
C33-2	Proband						F/21y	0.4/0.5	Bilateral	Hypotropia	Bilateral	Bilateral	7/7mm	Nystagmus	CN3	-	-	-	-	-	-	-	-	-	NA
C34-1	Father	KIF21A	c.2840T＞C	M947T	NO	+	M/33y	0.7/0.7	Bilateral	Hypotropia	Bilateral	Bilateral	NA	-	NA	-	-	-	-	-	-	-	-	-	NA
C34-2	Proband						M/5y	0.7/1.0	Bilateral	Hypotropia	Bilateral	Bilateral	NA	-	NA	-	-	-	-	-	-	-	-	-	NA
C35	Proband	KIF21A	c.2860C＞T	R954W	NO	+	M/15y	0.4/0.5	Bilateral	Hypotropia	Bilateral	-	NA	-	NA	-	-	-	-	-	-	-	-	-	NA
C36	Proband	-	-	-	-	-	M/3y	NA	right	Exotropia,Hypotropia	Right	Right	NA	Nystagmus	CN3	-	-	-	-	-	-	-	-	-	NA
C37-1	Father	KIF21A	c.2860C＞T	R954W	NO	+	M/29y	0.4/0.7	Bilateral	Exotropia,Hypotropia	Bilateral	Bilateral	NA	Nystagmus	CN3,CN6	-	-	-	-	-	-	-	-	-	NA
C37-2	Cousin						M/9y	0.4/0.7	Bilateral	Esotropia,Hypotropia	Bilateral	Left	NA	nystagmus	CN3,CN6	-	-	-	-	-	-	-	-	-	NA
C37-3	Proband						M/3y	NA	Bilateral	Esotropia	Bilateral	Right	NA	-	CN3,CN6	-	-	-	-	-	-	-	-	-	NA
C38	Proband	KIF21A	c.2860C＞T	R954W	YES	-	F/5y	1.0/1.0	Bilateral	Esotropia	Bilateral	Bilateral	NA	-	CN3.6	-	-	-	-	-	-	-	-	-	NA
C39	Proband	-	-	-	-	-	M/4y	0.5/1.3	Left	Exotropia,Hypotropia	Bilateral	-	NA	-	CN3,CN6	-	-	-	Dislocation of hip join	+	-	-	+	-	NA
C40	Proband	-	-	-	-	-	M/2y	NA	right	Exotropia	Right	Right	NA	-	CN3,Hypophysis,Suprasellar cistern,Cavernous sinus	-	-	-	-	-	-	-	-	-	NA
C41	Proband	KIF21A	c.2861G＞A	R954Q	NA	-	M/3y	NA	Bilateral	Esotropia	Bilateral	Bilateral	3/3mm	-	CN3,CN6	-	-	-	-	-	-	-	-	-	NA
C42-1	Mother	TUBB3	c.784C＞T	R262C	NO	+	F/29y	0.3/0.5	Bilateral	Hypotropia	Bilateral	-	NA	-	NA	-	-	-	-	-	-	-	-	-	NA
C42-2	Proband						F/6y	0.6/0.2	Bilateral	Hypotropia	Bilateral	-	NA	-	CN3	-	-	-	-	-	-	-	-	-	NA
C43-1	Mother	KIF21A	c.2860C＞T	R954W	NO	+	F/31y	0.3/0.7	Bilateral	Orthophoria	Bilateral	Bilateral	5/10mm	-	CN3,CN6	-	-	-	-	-	-	-	-	-	NA
C43-2	Proband						F/3y	0.5/1.3	Bilateral	Orthophoria	Bilateral	Left	4/2mm	Nystagmus	CN3,CN6	-	-	-	-	-	-	-	-	-	NA
C44	Proband	-	-	-	-	-	F/3y	1.0/0.7	Right	Hypotropia	Right	-	6/11mm	-	CN3	-	-	-	-	-	-	-	-	-	NA
C45	Proband	KIF21A	c.2860C＞T	R954W	YES	-	F/3y	NA	Bilateral	Esotropia,Hypotropia	Bilateral	Right	2/2mm	-	CN3.CN6	-	-	-	-	-	-	-	-	-	NA
C46	Proband	KIF21A	c. 1064T>C	F355S	YES	-	F/1y	1.3/1.3	Bilateral	Orthophoria	Bilateral	Bilateral	5/6mm	Exposure keratitis	CN3,CN6,CN7,CC	-	-	-	hypotonia	+	-	-	-	+	NA
C47	Proband	-	-	-	-	-	F/4y	0.4/1.3	-	Orthophoria	-	Bilateral	NA	-	CN3,CN6,CN7	-	-	-	-	-	-	-	-	-	NA
C48	Proband	-	-	-	-	-	M/5y	0.7/0.5	-	Orthophoria	Bilateral	Bilateral	NA	-	CN3,CN6,	-	-	-	-	-	-	-	-	-	NA
C49	Proband	-	-	-	-	-	M/5y	0.4/1.0	Right	Exotropia	Right	Right	NA	Nystagmus	CN3	-	-	-	hypotonia	+	-	-	-	-	NA
C50	Proband	KIF21A	c.2861G＞A	R954Q	YES	-	F/8y	0.4/1.0	Bilateral	Hypotropia	Bilateral	Bilateral	6/5mm	Corneal opacity	CN3	-	-	-	-	-	-	-	-	-	NA
C51-1	Father	KIF21A	c.2860C＞T	R954W	NO	+	M/38y	NA	Bilateral	Hypotropia	Bilateral	Right	NA	Nystagmus	NA	-	-	-	-	-	-	-	-	-	NA
C51-2	Proband						M/9y	0.2/0.2	Bilateral	Hypotropia	Bilateral	Bilateral	3.5/3.5mm	Corneal opacity	CN3	-	-	-	-	-	-	-	-	-	NA
C52	Proband	TUBB3	c.785G＞A	R262H	YES	-	M/4y	-/0.5	Right	Exotropia,Hypotropia	Bilateral	Bilateral	NA	Exposure keratitis	OBS,CN3,7,CC, AC,Thalamus,Basal ganglia,Cerebral ventricle,Brainstem,Cerebellum,Hippocampus,Sylvian fissure	+	+	-	Congenital contractures,Leg length discrepancy,hypotonia,Impared gait	+	+	-	-	+	NA
C53	Proband	-	-	-	-	-	M/3y	0.5/0.7	Left	Exotropia,Hypotropia	Left	-	8/4mm	-	CN3	-	-	-	Polydactyly	-	-	-	-	-	NA
C54	Proband	-	-	-	-	-	M/21y	0.1/1.3	Bilateral	Esotropia,Hypotropia	Left	Left	NA	Nystagmus	CN3	-	-	-	-	-	-	-	-	-	NA
C55	Proband	-	-	-	-	-	M/15y	0.5/0.5	Bilateral	Exotropia,Hypotropia	Right	Right	NA	Nystagmus	CN3	-	-	-	Scoliosis,Funnel chest	-	-	-	+	-	NA
C56	Proband	-	-	-	-	-	M/12y	0.2/0.3	Left	Exotropia	Left	Left	NA		CN3,Cerebral peduncle,Pons,Cavernous sinus	-	-	-	Scoliosis	-	-	-	-	+	NA
C57	Proband	-	-	-	-	-	F/3y	0.6/0.5	Bilateral	Exotropia	Bilateral	Bilateral	NA	Nystagmus	CN3	-	-	+	Hypotonia,Scoliosis	+	-	-		+	NA
C58	Proband	-	-	-	-	-	F/1y	NA	Left	Exotropia,Hypotropia	Bilateral	Bilateral	NA	-	CN3,Lateral ventricle	-	-	-	-	-	-	-	-	-	NA
C59	Proband	-	-	-	-	-	F/3y	0.4/0.1	Right	Exotropia	Left	Bilateral	NA	Nystagmus	CN3,CN6	-	-	-	-	-	-	-	-	-	NA
C60	Proband	-	-	-	-	-	M/5y	0.4/0.4	Bilateral	Esotropia	-	Bilateral	NA	-	CN3	-	-	-	-	-	-	-	-	-	NA
C61	Proband	-	-	-	-	-	F/7y	0.4/0.3	Left	Exotropia	Left	Left	NA	Nystagmus	CN3	-	-	-	-	-	-	-	-	-	NA
C62	Proband	-	-	-	-	-	M/12y	0.0/0.0	Bilateral	Hypotropia	Bilateral	-	2/3mm	Nystagmus	CN3	-	-	-	-	-	-	-	-	-	NA
C64	Proband	KIF21A	c.2860C＞T	R954W	YES	-	M/5y	0.7/0.5	Bilateral	Hypotropia	Bilateral	-	NA	-	CN3,CN6	-	-	-	-	-	-	-	-	-	NA
C65	Proband	TUBB3	c.784C＞T	R262C	YES	-	F/3y	1.3/1.3	Bilateral	Exotropia,Hypotropia	Bilateral	Bilateral	Bilateral	-	CN3,CC,AC	-	-	-	-	-	-	-	-	-	NA
C67	Proband	-	-	-	-	-	M/12y	0.2/1.0	Bilateral	Exotropia	Bilateral	Bilateral	NA	Nystagmus	CN3,CN6	-	-	-	Congenital contractures	-	-	-	+	-	NA
C68	Proband	KIF21A	c.2861G＞A	R954Q	YES	-	F/28y	0.4/0.9	Bilateral	Hypotropia	Bilateral	Bilateral	NA	-	CN3,CN6	-	-	-	-	-	-	-	-	-	NA
C69	Proband	KIF21A	c.2860C＞T	R954W	YES	-	M/27y	0.2/0.9	Bilateral	Hypotropia	Bilateral	Left	NA	-	CN3,CN6	-	-	-	-	-	-	-	-	-	NA
C71	Proband	-	-	-	-	-	M/5y	O.4/0.5	Right	Exotropia,Hypotropia	Right	Right	NA	-	CN3	-	-	-	Scoliosis	+	-	-	-	-	Influenza
C72	Proband	-	-	-	-	-	F/6y	0.4/0.4	Bilateral	Orthophoria	Bilateral	Bilateral	4/4mm	-	CN3,CN6	-	-	-	-	-	-	-	-	-	NA
Duane Retraction Syndrome
D1	Proband	-	-	-	-	-	M/5y	NA	-	Esotropia	-	Left	NA	-	CN6	-	-	-	-	+	-	-	-	-	NA
D2-1	Mother	CHN1	c.650A>G	H217R	NO	+	F/31y	NA	-	Esotropia	-	Right	NA	-	CN6	-	-	-	-	-	-	-	-	-	NA
D2-2	Proband						F/6y	0.5/0,.5	-	Esotropia	-	Right	10/10mm	Nystagmus	CN6	-	-	-	-	-	-	-	-	-	NA
D3	Proband	-	-	-	-	-	M/3y	NA	-	Esotropia	-	Bilateral	8/6mm	-	CN6	-	-	+	-	-	-	-	-	-	NA
D4	Proband	-	-	-	-	-	M/3y	0.7/0.7	-	Esotropia	-	Right	NA	-	CN6	-	-	-	Lumbar dysplasia	-	-	-	-	-	NA
D5	Proband	-	-	-	-	-	M/4y	0.3/0.3	-	Esotropia	-	Right	NA	-	CN6,Pons	-	-	-	Scoliosis	-	-	-	-	-	NA
D6-1	Father	-	-	-	-	+	M/51y	NA	-	Exotropia	-	Bilateral	NA	-	CN6	-	-	-	-	-	-	-	-	-	NA
D6-2	Sister						F/29y	0.1/0.0	-	Orthophoria	-	Bilateral	NA	-	NA	-	-	-	-	-	-	-	-	-	NA
D6-3	Proband						M/18y	-0.1/0.0	-	Orthophoria	-	Bilateral	NA	-	CN6	-	-	-	Elbow varus	-	-	-	+	-	NA
D7	Proband	-	-	-	-	-	F/1y	NA	-	Esotropia	-	Left	NA	-	CN6	-	-	-	-	-	-	-	+	-	NA
D8	Proband	-	-	-	-	-	F/11y	0.2/0.2	Left	Esotropia	-	Bilateral	8/5mm	-	CN6	-	-	-	Dislocation of hip join	-	-	-	-	-	NA
Möbius Syndrome
M1	Proband	-	-	-	-	-	M/3y	NA	-	Esotropia	Bilateral	Bilateral	NA	-	CN6,CN7	-	-	-	Ankylodactylia,Brachydactyly,Poland syndrome	-	-	-	-	+	Oligohydramnios，cold
M2	Proband	-	-	-	-	-	M/8y	0.4/0.2	Bilateral	Hypotropia	Bilateral	Bilateral	3/4mm	-	CN6,CN7	-	-	-	Limb abnormality	-	-	-	-	+	-
M3	Proband	-	-	-	-	-	M/8m	NA	-	Esotropia	-	Left	NA	Corneal opacity	CN5,CN6,CN7,CN12,Cerebellum	-	-	-	-	-	-	-	-	+	-
M4	Proband	-	-	-	-	-	F/3y	0.4/0.4	-	Orthophoria	-	Bilateral	7/7mm	-	CN6,CN7	-	-	-	-	-	-	-	-	+	-
M5	Proband	-	-	-	-	-	M/5m	NA	-	Esotropia	Bilateral	Bilateral	NA	-	CN6,CN7,CN9,	-	-	-	-	-	-	-	-	+	Vaginal blood loss
M6	Proband	-	-	-	-	-	F/2y	NA	-	Esotropia	Bilateral	Bilateral	NA	-	CN6,CN7	-	-	-	Ankylodactylia,Brachydactyly	+	-	-	-	+	-
M7	Proband	-	-	-	-	-	F/4y	0.1/0.1	-	Orthophoria	-	Bilateral	NA	-	CN6,CN7,CN12	-	-	-	Hypotonia	+	-	-	-	+	Vaginal blood loss,Rash,Fever
M8	Proband	-	-	-	-	-	F/5y	0.0/0.4	-	Orthophoria	-	Bilateral	NA	-	CN6,CN7,CN9,CN10,CN12	-	-	-	-	+	-	-	-	+	Fever
M9	Proband	-	-	-	-	-	M/8y	0.3/0.2	-	Orthophoria	-	Bilateral	NA	-	CN6,CN7,CN10	-	-	-	-	+	-	-	-	+	Influenza，Rash
M10	Proband	-	-	-	-	-	F/5y	0.5/0.6	-	Orthophoria	-	Bilateral	NA	-	CN6,CN7,CN9,CN10	-	-	-	Brachydactyly	+	-	-	-	+	-
M11	Proband	-	-	-	-	-	F/9y	NA	-	Orthophoria	-	Bilateral	NA	-	CN6,CN7	-	-	-	-	-	-	-	-	+	-
M12	Proband	-	-	-	-	-	F/4y	0.3/.5	-	Orthophoria	-	Bilateral	NA	-	CN6,CN7	-	-	-	-	+	-	-	-	+	-
M13	Proband	-	-	-	-	-	M/1y	NA	-	Esotropia	-	Bilateral	NA	-	CN6,CN7	-	-	-	-	-	-	-	-	+	-
M14	Proband	-	-	-	-	-	M/17y	0.0/0.0	-	Orthophoria	-	Right	NA	-	CN6,CN7	-	-	-	-	+	-	-	-	+	Intrauterine anoxia
M15	Proband	-	-	-	-	-	F/2y	NA	-	Esotropia	-	Left	NA	-	CN6,CN7	-	-	-	-	-	-	-	-	+	Intrauterine anoxia
M16	Proband	-	-	-	-	-	F/5y	NA	-	Orthophoria	-	Right	NA	-	NA	-	-	+	-	-	-	-	-	+	Influenza，alcohol
M17	Proband	-	-	-	-	-	M/2y	NA	-	Esotropia	-	Bilateral	NA	-	CN6,CN7	-	-	-	-	+	-	-	-	+	Influenza
Horizontal Gaze Palsy with Progressive Scoliosis
H1	Proband	-	-	-	-	-	F/3y	NA	-	Esotropia	-	Bilateral	NA	-	Pons,Medulla	-	-	-	Scoliosis	+	-	-	-	+	NA
H2	Proband	-	-	-	-	-	F/10y	0.0/0.0	-	Exotropia	-	Bilateral	8/10mm	-	Pons,Medulla	-	-	-	Scoliosis，The greater thenar atrophy	-	-	-	-	+	NA
H3	Proband	-	-	-	-	-	M/7y	0.0/0.0	-	Esotropia	-	Bilateral	NA	-	NA	-	-	-	Scoliosis	+	-	-	-	-	NA
H4	Proband	-	-	-	-	-	M/8y	0.7/0.5	-	Orthophoria	-	Bilateral	NA	-	Pons,Medulla	-	-	-	Scoliosis	+	-	-	-	-	NA
H5	Proband	-	-	-	-	-	M/3y	NA	-	Orthophoria	-	Bilateral	NA	Nystagmus	Pons,Medulla	-	-	-	Scoliosis	-	-	-	-	-	NA
AA, Amino acid; +, positive; -, negative; M, Male; F, Female; y, year; m, month; NA, Not Available; OBS, Olfactory bulbs and sulci; CC, Corpus callosum; AC, Anterior commissure.
The Autism Behaviour Checklist (ABC) and the Childhood Autism Rating Scale (CARS) were used to assess autism symptoms.
