# Supplementary material for: Clinical and genetic characteristics of Chinese patients with congenital cranial dysinnervation disorders
Source: Orphanet J Rare Dis. 2022 Dec 9;17:431. doi: 10.1186/s13023-022-02582-5 (PMC9733177; doi:10.1186/s13023-022-02582-5)
Supplement: Supplementary file 2 — Additional file 2. Allele frequency of three novel variants. Description of data: Three unreported variants were not found in Chinese ethnically-matched databases, gnomAD, etc. [file 13023_2022_2582_MOESM2_ESM.xlsx]

## Sheet: Sheet1
GeneName	Description	cytoBand	Func	ExonicFunc	AAChange	Ori_REF	Ori_ALT	1000g_Chinese	1000g_EAS	1000g_ALL	esp6500si_all	GnomAD_ALL_AF	GnomAD_ALL_AN	GnomAD_EAS_AF	GnomAD_EAS_AN	SIFT	Polyphen2	MutationTaster
KIF21A	Kinesin family member 21A	12q12	exonic	missense SNV	NM_001173464:exon8:c.T1064C:p.F355S	A	G	.	.	.	.	.	.	.	.	0.0,D	0.999,D	0.999999,D
TUBB3	Tubulin, beta-3	16q24.3	exonic	missense SNV	NM_006086:exon3:c.T232A:p.S78T	T	A	.	.	.	.	.	.	.	.	0.009,D	0.008,B	0.990396,D
CHN1	Chimerin 1	2q31.1	exonic	missense SNV	NM_001371513:exon8:c.650A>G, p.H217R	T	C	.	.	.	.	.	.	.	.	0.204,T	0.978,D	1,D
